# Supplementary material for: Coupling traction force patterns and actomyosin wave dynamics reveals mechanics of cell motion
Source: Mol Syst Biol. 2021 Dec 13;17(12):e10505. doi: 10.15252/msb.202110505 (PMC8666840; doi:10.15252/msb.202110505)
Supplement: Supplementary file 3 — Table EV1 [file MSB-17-e10505-s011.xls]

## Sheet: Sheet1
Name	Description	Value	Units
ξ	Friction coefficient	0.5	Pa s / μm
𝜖	Boundary width	2	μm
Γ	Relaxation coefficient	4	μm/s
Δt	Time step	0.0002	min
n,m	Number of grid points	256, 256
Lx,Ly	Box size	50, 50	μm
γ	Membrane tension	20	pN
Ms	Area conservation strength	200	pN
Amin	Minimal area	100	μm2
Amax	Maximal area	800	μm2
T	Period mean (amoeboid)	10	min
σ	Period variance (amoeboid)	5	min
T	Period (oscillatory)	10	min
r2	Patch radius (amoeboid)	2	μm2
ηa	Actin protrusion strength	2000	pN μm2
ηm	myosin contraction strength (fan, type1)	200	pN μm
ηm	myosin contraction strength (fan, type2)	80	pN μm
ηa	actin protrusion strength (amoeboid)	1000	pN μm2
ηm	myosin contraction strength (amoeboid)	80	pN μm
ηa	actin protrusion strength (oscillatory)	1000	pN μm2
ηm	myosin contraction strength (oscillatory)	80	pN μm

## Sheet: Sheet2
Table EV1: Model paramters
