# Supplementary material for: Coupling traction force patterns and actomyosin wave dynamics reveals mechanics of cell motion
Source: Mol Syst Biol. 2021 Dec 13;17(12):e10505. doi: 10.15252/msb.202110505 (PMC8666840; doi:10.15252/msb.202110505)
Supplement: Supplementary file 15 — Movie EV12 [file MSB-17-e10505-s005.zip]

Archive with 5 entries (4 files):
- Movie EV12.mov
- __MACOSX/
- __MACOSX/._Movie EV12.mov
- EV12_legend.docx
- __MACOSX/._EV12_legend.docx
